# Supplementary material for: Fertility and Pregnancy Outcomes after Fertility-Sparing Surgery for Early-Stage Borderline Ovarian Tumors and Epithelial Ovarian Cancer: A Single-Center Study
Source: Cancers (Basel). 2023 Nov 8;15(22):5327. doi: 10.3390/cancers15225327 (PMC10670285; doi:10.3390/cancers15225327)
Supplement: Supplementary file 1 [file cancers-15-05327-s001.zip]

Archive with 1 entries (1 files):
- cancers-2630481-supplementary.pdf
